# Supplementary material for: Microvascular Dysfunction in Patients with Prediabetes: Novel Methods Identify Impaired Microcirculation
Source: Life (Basel). 2026 Feb 13;16(2):326. doi: 10.3390/life16020326 (PMC12941821; doi:10.3390/life16020326)
Supplement: Supplementary file 1 [file life-16-00326-s001.zip]

Archive with 1 entries (1 files):
- life-4151001-supplementary.pdf
